# Supplementary material for: Bta06987, Encoding a Peptide of the AKH/RPCH Family: A Role of Energy Mobilization in Bemisia tabaci
Source: Insects. 2022 Sep 13;13(9):834. doi: 10.3390/insects13090834 (PMC9502992; doi:10.3390/insects13090834)
Supplement: Supplementary file 1 [file insects-13-00834-s001.zip]

Archive with 1 entries (1 files):
- insects-1856930-supplemental data Figures and table.pdf
